# Supplementary material for: Inflammasomes in Intestinal Disease: Mechanisms of Activation and Therapeutic Strategies
Source: Int J Mol Sci. 2024 Dec 4;25(23):13058. doi: 10.3390/ijms252313058 (PMC11642578; doi:10.3390/ijms252313058)
Supplement: Supplementary file 1 [file ijms-25-13058-s001.zip]

Archive with 1 entries (1 files):
- ijms-3310195-supplementary.pdf
